# Supplementary material for: Genetically Determined Circulating Lactase/Phlorizin Hydrolase Concentrations and Risk of Colorectal Cancer: A Two-Sample Mendelian Randomization Study
Source: Nutrients. 2024 Mar 12;16(6):808. doi: 10.3390/nu16060808 (PMC10975724; doi:10.3390/nu16060808)
Supplement: Supplementary file 1 [file nutrients-16-00808-s001.zip]

Archive with 1 entries (1 files):
- nutrients-2825526-supplementary.pdf
